# Supplementary material for: Contamination, Source Apportionment, and Health Risk Assessment of Heavy Metals in Farmland Soils Surrounding a Typical Copper Tailings Pond
Source: Int J Environ Res Public Health. 2022 Nov 1;19(21):14264. doi: 10.3390/ijerph192114264 (PMC9656670; doi:10.3390/ijerph192114264)
Supplement: Supplementary file 1 [file ijerph-19-14264-s001.zip]

Archive with 1 entries (1 files):
- ijerph-1928740-supplementary.pdf
